# Supplementary material for: Synthesis, Herbicidal Activity, Mode of Action, and In Silico Analysis of Novel Pyrido[2,3-d]pyrimidine Compounds
Source: Molecules. 2023 Oct 31;28(21):7363. doi: 10.3390/molecules28217363 (PMC10647610; doi:10.3390/molecules28217363)
Supplement: Supplementary file 1 [file molecules-28-07363-s001.zip]

Archive with 1 entries (1 files):
- molecules-2690855-supplementary.pdf
